# Supplementary material for: Hispolon Methyl Ether, a Hispolon Analog, Suppresses the SRC/STAT3/Survivin Signaling Axis to Induce Cytotoxicity in Human Urinary Bladder Transitional Carcinoma Cell Lines
Source: Int J Mol Sci. 2022 Dec 21;24(1):138. doi: 10.3390/ijms24010138 (PMC9820424; doi:10.3390/ijms24010138)
Supplement: Supplementary file 1 [file ijms-24-00138-s001.zip]

Archive with 1 entries (1 files):
- ijms-2088333-supplementary.pdf
